# Supplementary material for: Highly Sensitive Room-Temperature Graphene-Modulated AlGaN/GaN HEMT THz Detector Architecture
Source: Sensors (Basel). 2026 Feb 3;26(3):1006. doi: 10.3390/s26031006 (PMC12900085; doi:10.3390/s26031006)
Supplement: Supplementary file 1 [file sensors-26-01006-s001.zip]

Archive with 1 entries (1 files):
- sensors-4038859-supplementary.pdf
